# Supplementary material for: Elevated IL-1 Beta Plasma Levels, Altered Platelet Activation and Cardiac Remodeling Lead to Moderately Decreased LV Function in Alzheimer Transgenic Mice After Myocardial Ischemia and Reperfusion
Source: J Cardiovasc Dev Dis. 2026 Jan 26;13(2):64. doi: 10.3390/jcdd13020064 (PMC12941953; doi:10.3390/jcdd13020064)
Supplement: Supplementary file 1 [file jcdd-13-00064-s001.zip]

Archive with 1 entries (1 files):
- jcdd-4050950-supplementary.pdf
